# Supplementary material for: What is left in miombo woodlands? Rarity and commonness of woody species, commercial timber species, and lawful harvestable diameter classes
Source: Heliyon. 2025 Jan 9;11(2):e41821. doi: 10.1016/j.heliyon.2025.e41821 (PMC11773013; doi:10.1016/j.heliyon.2025.e41821)
Supplement: Multimedia component 1 [file mmc1.xlsx]

## Sheet: Table S1
#	Woody species	Number of trees or shrubs records for each species and habitat
		Humid	Rainy	Semi-arid	Whole population (total)
1	Diplorhynchus condylocarpon	6615	598	490	7703
2	Brachystegia spiciformis	5452	816	1089	7357
3	Brachystegia boehmii	4698	1182	259	6139
4	Julbernardia globiflora	5271	634	230	6135
5	Pseudolachnostylis maprouneifolia	3529	381	179	4089
6	Pterocarpus angolensis	2550	139	93	2782
7	Strychnos madagascariensis	1211	84	1015	2310
8	Burkea africana	2023	207	76	2306
9	Combretum apiculatum	977	29	1282	2288
10	Annona senegalensis	2117	42	0	2159
11	Millettia stuhlmannii	1613	149	339	2101
12	Guibourtia conjugata	323	1	1660	1984
13	Uapaca kirkiana	1361	598	0	1959
14	Combretum sp.	1683	9	175	1867
15	Terminalia sericea	1140	73	615	1828
16	Pteleopsis myrtifolia	1133	28	395	1556
17	Pericopsis angolensis	1238	171	47	1456
18	Parinari curatellifolia	1270	166	1	1437
19	Uapaca nitida	1196	125	0	1321
20	Combretum collinum	720	176	313	1209
21	Spirostachys africana	269	113	637	1019
22	Brachystegia bussei	951	41	0	992
23	Diospyros kirkii	843	59	2	904
24	Sclerocarya birrea	615	24	210	849
25	Senegalia nigrescens	382	126	335	843
26	Brachystegia utilis	452	49	339	840
27	Xeroderris stuhlmannii	555	26	242	823
28	Markhamia sp.	750	10	54	814
29	Pterocarpus rotundifolius	712	64	30	806
30	Acacia sp.	453	40	280	773
31	Piliostigma thonningii	701	25	16	742
32	Dalbergia nitidula	672	29	22	723
33	Swartzia madagascariensis (Bobgunnia madagascariensis)	583	62	12	657
34	Combretum molle	297	18	294	609
35	Uapaca sansibarica	389	196	0	585
36	Strychnos sp.	471	4	87	562
37	Brachystegia sp.	434	10	88	532
38	Philenoptera violacea (Lonchocarpus capassa)	305	52	171	528
39	Dalbergia melanoxylon	282	30	205	517
40	Vachellia nilotica	146	3	366	515
41	Terminalia sp.	433	9	61	503
42	Afzelia quanzensis	434	4	54	492
43	Bauhinia galpinii	373	24	87	484
44	Albizia versicolor	405	21	46	472
45	Markhamia zanzibarica (Markhamia acuminata)	378	41	48	467
46	Crossopteryx febrifuga	329	66	69	464
47	Terminalia stenostachya	326	82	50	458
48	Erythrophleum africanum	407	14	33	454
49	Dalbergia obovata	385	6	3	394
50	Cleistanthus schlechteri	148	24	218	390
51	Combretum adenogonium (Combretum fragrans)	332	47	10	389
52	Cussonia arborea	328	21	0	349
53	Syzygium guineense	223	116	0	339
54	Monotes engleri	258	78	0	336
55	Julbernardia paniculata	332	0	0	332
56	Strychnos spinosa	231	11	89	331
57	Catunaregam spinosa	311	7	8	326
58	Hymenocardia acida	267	29	25	321
59	Lannea sp.	231	21	63	315
60	Commiphora sp.	228	2	83	313
61	Combretum hereroense	91	21	184	296
62	Lannea schweinfurthii	87	14	191	292
63	Schrebera trichoclada	247	26	6	279
64	Cleistochlamys kirkii	204	44	21	269
65	Diospyros spp.	189	9	67	265
66	Colophospermum mopane	260	0	0	260
67	Englerophytum natalense	251	3	0	254
68	Cassia abbreviata	189	20	43	252
69	Markhamia obtusifolia	64	7	180	251
70	Cordyla africana	213	1	36	250
71	Tabernaemontana elegans	224	4	14	242
72	Manilkara discolor	231	3	6	240
73	Tamarindus indica	203	4	15	222
74	Vitex doniana	189	29	3	221
75	Cleistanthus holtzii	164	0	54	218
76	Amblygonocarpus andongensis	212	1	2	215
77	Margaritaria discoidea	146	5	55	206
78	Combretum zeyheri	179	14	12	205
79	Brackenridgea zanguebarica	166	19	19	204
80	Albizia forbesii	60	0	138	198
81	Xylia torreana	73	0	125	198
82	Combretum imberbe	58	3	134	195
83	Manilkara sp.	188	0	2	190
84	Strychnos potatorum	96	4	89	189
85	Hymenocardia ulmoides	75	8	103	186
86	Syzygium cordatum	104	77	0	181
87	Diplorhynchus sp.	178	1	1	180
88	Commiphora africana	112	2	64	178
89	Lecaniodiscus fraxinifolius	45	30	96	171
90	Strychnos mitis	162	0	0	162
91	Vitex payos	150	4	7	161
92	Albizia adianthifolia	125	31	3	159
93	Philenoptera bussei (Lonchocarpus bussei)	125	8	23	156
94	Bauhinia petersiana	120	35	0	155
95	Lannea discolor	74	56	25	155
96	Dombeya sp.	153	0	1	154
97	Kigelia africana	141	7	6	154
98	Baphia massaiensis	97	0	56	153
99	Diospyros mespiliformis	97	31	25	153
100	Senegalia brevispica	152	0	0	152
101	Berchemia discolor	125	0	24	149
102	Holarrhena pubescens	59	7	83	149
103	Ozoroa obovata	100	5	39	144
104	Euclea fructuosa (Euclea natalensis)	76	2	65	143
105	Bauhinia sp.	122	12	8	142
106	Olax dissitiflora	115	4	23	142
107	Antidesma venosum	119	17	3	139
108	Dichrostachys cinerea	54	12	73	139
109	Ochna sp.	119	14	2	135
110	Diospyros quiloensis	0	0	134	134
111	Maprounea africana	108	23	0	131
112	Brachystegia microphylla	33	96	0	129
113	Ximenia caffra	114	5	10	129
114	Balanites maughamii	38	0	88	126
115	Brachystegia manga	123	2	0	125
116	Lannea schimperi	118	3	3	124
117	Faidherbia albida	29	0	94	123
118	Newtonia buchananii	20	92	11	123
119	Securidaca longipedunculata	101	1	21	123
120	Erythrophleum suaveolens	114	7	0	121
121	Berchemia zeyheri	87	4	24	115
122	Sterculia quinqueloba	91	0	22	113
123	Faurea rochetiana (Faurea speciosa)	88	22	2	112
124	Bridelia micrantha	55	8	47	110
125	Grewia sp.	90	7	11	108
126	Pterocarpus lucens	54	0	52	106
127	Monotes glaber	64	40	0	104
128	Albizia anthelmintica	2	33	68	103
129	Grewia transzambesica	100	3	0	103
130	Catunaregam sp.	101	1	0	102
131	Gardenia volkensii	52	6	43	101
132	Sterculia appendiculata	46	4	51	101
133	Trema orientalis	92	9	0	101
134	Dalbergia sp.	24	11	65	100
135	Commiphora edulis	53	0	46	99
136	Erythrophleum lasianthum	80	18	1	99
137	Albizia sp.	70	4	23	97
138	Melanodiscus oblongus	54	0	42	96
139	Syzygium sp.	80	16	0	96
140	Vachellia robusta	45	14	37	96
141	Pappea capensis	41	3	50	94
142	Diospyros senensis	93	0	0	93
143	Euclea undulata	62	0	31	93
144	Excoecaria bussei	87	4	1	92
145	Hirtella zanzibarica	92	0	0	92
146	Boscia albitrunca	3	7	81	91
147	Sterculia africana	54	0	37	91
148	Garcinia livingstonei	77	10	3	90
149	Monodora junodii	85	3	2	90
150	Ochna natalitia	69	19	2	90
151	Canthium sp.	89	0	0	89
152	Vangueria infausta	71	18	0	89
153	Vachellia tortilis	50	32	6	88
154	Pterocarpus brenanii	4	0	82	86
155	Hugonia orientalis	52	1	32	85
156	Rourea orientalis	71	13	0	84
157	Brachystegia torrei	19	2	62	83
158	Breonadia salicina (Breonardia microcephala)	72	11	0	83
159	Gymnosporia undata (Maytenus undata)	43	40	0	83
160	Artabotrys brachypetalus	35	2	42	79
161	Millettia usaramensis	79	0	0	79
162	Steganotaenia araliacea	12	0	66	78
163	Albizia harveyi	59	5	13	77
164	Phyllanthus reticulatus	31	0	46	77
165	Grewia bicolor	5	5	65	75
166	Stereospermum kunthianum	75	0	0	75
167	Dalbergia arbutifolia	37	0	36	73
168	Faurea macnaughtonii	52	20	0	72
169	Senegalia burkei	69	2	1	72
170	Vachellia sieberiana	62	0	10	72
171	Cussonia sp.	69	2	0	71
172	Xylia mendoncae	69	0	2	71
173	Albizia antunesiana	69	0	0	69
174	Drypetes arguta	6	0	63	69
175	Vepris bachmannii (Teclea bachmannii)	69	0	0	69
176	Ziziphus mucronata	27	10	32	69
177	Senegalia goetzei	67	1	0	68
178	Monodora stenopetala	60	0	7	67
179	Ochna schweinfurthiana	46	19	0	65
180	Manilkara mochisia	32	4	28	64
181	Pseudolachnostylis sp.	41	4	19	64
182	Trichilia emetica	62	0	1	63
183	Ziziphus abyssinica (Ziziphus mauritiana )	40	5	18	63
184	Croton sp.	47	2	12	61
185	Vachellia natalitia	61	0	0	61
186	Vachellia sp.	61	0	0	61
187	Bridelia cathartica	31	13	16	60
188	Vangueria madagascariensis (Vangueria edulis)	60	0	0	60
189	Drypetes reticulata	59	0	0	59
190	Flacourtia indica	53	4	2	59
191	Brachystegia glaucescens	27	27	4	58
192	Ximenia americana	40	11	7	58
193	Boscia sp.	17	3	37	57
194	Millettia bussei	52	0	5	57
195	Khaya anthotheca (Khaya nyasica)	55	0	2	57
196	Cleistanthus sp.	20	0	35	55
197	Vitex sp.	30	1	23	54
198	Blighia unijugata	53	0	0	53
199	Kirkia acuminata	4	0	49	53
200	Fernandoa magnifica	52	0	0	52
201	Grewia caffra	18	0	34	52
202	Ficus sp.	44	7	0	51
203	Vitex mombassae	50	1	0	51
204	Senna petersiana	49	0	1	50
205	Terminalia prunioides	0	0	50	50
206	Mimusops caffra	32	1	16	49
207	Pterocarpus sp.	17	0	32	49
208	Euphorbia sp.	47	0	0	47
209	Adansonia digitata	20	0	26	46
210	Psychotria capensis	46	0	0	46
211	Strychnos decussata	41	4	1	46
212	Dialium schlechteri	5	0	40	45
213	Pseudobersama mossambicensis	38	0	7	45
214	Monotes africanus	42	0	2	44
215	Phyllanthus sp.	42	0	1	43
216	Sterculia sp.	30	1	12	43
217	Faurea sp.	28	14	0	42
218	Dalbergia boehmii	8	31	0	39
219	Ficus sycomorus	36	3	0	39
220	Rinorea elliptica	38	0	0	38
221	Vachellia karroo	13	0	25	38
222	Diospyros rotundifolia	7	0	30	37
223	Senegalia polyacantha	35	1	1	37
224	Macaranga capensis	34	2	0	36
225	Protea petiolaris	12	24	0	36
226	Albizia glaberrima	2	0	33	35
227	Diospyros lycioides	27	0	8	35
228	Hymenaea verrucosa	31	4	0	35
229	Commiphora mollis	1	0	33	34
230	Faurea saligna	8	26	0	34
231	Ozoroa paniculosa	17	0	17	34
232	Rothmannia sp.	25	8	0	33
233	Suregada zanzibariensis	32	1	0	33
234	Tabernaemontana ventricosa	33	0	0	33
235	Vepris undulata	32	1	0	33
236	Brachystegia allenii	32	0	0	32
237	Dovyalis macrocalyx	30	0	2	32
238	Pseudognaphalium luteo-album	13	4	15	32
239	Sterculia rogersii	2	0	30	32
240	Zanha africana	32	0	0	32
241	Dalbergiella nyasae	28	3	0	31
242	Zanha golungensis	31	0	0	31
243	Bersama abyssinica	29	1	0	30
244	Grewia flavescens	29	0	1	30
245	Monanthotaxis buchananii	7	0	23	30
246	Morus mesozygia	0	0	30	30
247	Rinorea sp.	30	0	0	30
248	Ehretia amoena	19	5	5	29
249	Harpephyllum caffrum	29	0	0	29
250	Ochna arborea	16	13	0	29
251	Azanza garckeana	20	8	0	28
252	Alchornea laxiflora	2	25	0	27
253	Cynometra carvalhoi (Micklethwaitia carvalhoi)	17	0	10	27
254	Mundulea sericea	11	0	16	27
255	Strychnos cocculoides	26	0	1	27
256	Boscia foetida	0	0	26	26
257	Grewia monticola	26	0	0	26
258	Monotes sp.	19	7	0	26
259	Strychnos henningsii	23	3	0	26
260	Vachellia borleae	4	21	1	26
261	Xylia sp.	24	0	2	26
262	Acacia harveyi	25	0	0	25
263	Boscia salicifolia	25	0	0	25
264	Mimusops sp.	18	0	7	25
265	Garcinia sp.	19	0	5	24
266	Ptaeroxylon obliquum	2	0	22	24
267	Vachellia xanthophloea	13	0	11	24
268	Ziziphus sp.	23	1	0	24
269	Deinbollia sp.	23	0	0	23
270	Dichrostachys sp.	0	0	23	23
271	Ficus burtt-davyi	23	0	0	23
272	Milicia excelsa	21	2	0	23
273	Millettia sp.	6	0	17	23
274	Vitex ferruginea	8	0	15	23
275	Cleistochlamys sp.	18	0	4	22
276	Drypetes natalensis	21	0	1	22
277	Newtonia hildebrandtii	1	3	18	22
278	Acalypha villicaulis (Acalypha brachiata)	21	0	0	21
279	Boscia mossambicensis	0	0	21	21
280	Brackenridgea sp.	16	0	5	21
281	Craibia brevicaudata	21	0	0	21
282	Monanthotaxis chasei	1	0	20	21
283	Xeroderris sp.	21	0	0	21
284	Dalbergia armata	20	0	0	20
285	Hymenodictyon floribundum	0	0	20	20
286	Dolichandrone alba	4	0	15	19
287	Baphia sp.	18	0	0	18
288	Brachylaena discolor	9	0	9	18
289	Combretum paniculatum	3	0	15	18
290	Diospyros usambarensis	11	0	7	18
291	Ekebergia capensis	16	0	2	18
292	Ormocarpum kirkii	17	1	0	18
293	Protea sp.	9	9	0	18
294	Strychnos usambarensis	0	0	18	18
295	Trichilia dregeana	13	1	4	18
296	Voacanga africana	18	0	0	18
297	Xylopia aethiopica	18	0	0	18
298	Casearia gladiiformis	17	0	0	17
299	Grewia micrantha	0	17	0	17
300	Margaritaria sp.	3	0	14	17
301	Schinziophyton rautanenii (Ricinodendron rautanenii)	14	0	3	17
302	Synsepalum brevipes (Pachystela brevipes)	17	0	0	17
303	Thilachium africanum	12	0	5	17
304	Acacia lebbeck	16	0	0	16
305	Bombax rhodognaphalon	16	0	0	16
306	Breonadia sp.	0	16	0	16
307	Capparis sp.	1	0	15	16
308	Carpolobia goetzei	2	14	0	16
309	Lonchocarpus sp.	12	0	4	16
310	Drypetes sp.	15	0	0	15
311	Erythroxylum emarginatum	15	0	0	15
312	Maprounea sp.	15	0	0	15
313	Pavetta sp.	11	4	0	15
314	Entandrophragma caudatum	13	0	1	14
315	Rhus sp.	7	7	0	14
316	Senegalia galpinii	14	0	0	14
317	Uapaca sp.	6	8	0	14
318	Baikiaea plurijuga	13	0	0	13
319	Berchemia sp.	12	0	1	13
320	Ficus platyphylla	5	0	8	13
321	Suregada sp.	10	3	0	13
322	Vachellia gerrardii	10	3	0	13
323	Inhambanella henriquesii	10	2	0	12
324	Scorodophloeus fischeri	12	0	0	12
325	Senna sp.	12	0	0	12
326	Sideroxylon inerme	6	0	6	12
327	Millettia mossambicensis	11	0	0	11
328	Psydrax locuples	7	0	4	11
329	Annona sp.	10	0	0	10
330	Dovyalis hispidula	8	0	2	10
331	Erythrina livingstoniana	8	0	2	10
332	Euclea sp.	1	0	9	10
333	Senegalia senegal	2	4	4	10
334	Terminalia sambesiaca	0	10	0	10
335	Vepris sp.	9	0	1	10
336	Ancylobothrys petersiana	2	0	7	9
337	Anthocleista grandiflora	0	9	0	9
338	Blepharis sp.	9	0	0	9
339	Capparis tomentosa	8	0	1	9
340	Cladostemon kirkii	9	0	0	9
341	Dracaena mannii	9	0	0	9
342	Erythrina sp.	9	0	0	9
343	Peltophorum africanum	0	0	9	9
344	Senegalia schweinfurthii	0	9	0	9
345	Ximenia sp.	6	3	0	9
346	Bridelia sp.	6	2	0	8
347	Celtis africana	8	0	0	8
348	Dialium holtzii	8	0	0	8
349	Dombeya shupangae	4	4	0	8
350	Entada rheedei	8	0	0	8
351	Erythrophleum sp.	8	0	0	8
352	Grewia inaequilatera	5	0	3	8
353	Harungana madagascariensis	0	8	0	8
354	Julbernardia sp.	7	0	1	8
355	Steganotaenia sp.	2	0	6	8
356	Vepris reflexa	6	0	2	8
357	Ziziphus pubescens	8	0	0	8
358	Albizia amara	0	7	0	7
359	Albizia brevifolia	0	1	6	7
360	Allophylus rubifolius	1	0	6	7
361	Artabotrys monteiroae	6	0	1	7
362	Croton pseudopulchellus	0	0	7	7
363	Ekebergia sp.	7	0	0	7
364	Ochtocomus lemaireanus	7	0	0	7
365	Pseudognaphalium sp.	7	0	0	7
366	Pteleopsis sp.	7	0	0	7
367	Pterocarpus tinctorius	0	7	0	7
368	Rothmannia capensis	7	0	0	7
369	Senegalia welwitschii	0	7	0	7
370	Swartzia sp.	7	0	0	7
371	Vangueria sp.	6	0	1	7
372	Balanites sp.	5	1	0	6
373	Brachylaena sp.	4	2	0	6
374	Cassipourea mossambicensis	6	0	0	6
375	Commiphora neglecta	0	0	6	6
376	Diospyros loureiriana	4	0	2	6
377	Gymnosporia buxifolia (Maytenus heterophylla)	5	1	0	6
378	Hymenocardia sp.	6	0	0	6
379	Terminalia gazensis	6	0	0	6
380	Tricalysia sp.	4	0	2	6
381	Wrightia natalensis	6	0	0	6
382	Bauhinia tomentosa	5	0	0	5
383	Boscia angustifolia	5	0	0	5
384	Bridelia mollis	2	0	3	5
385	Entada sp.	5	0	0	5
386	Fagaropsis angolensis	0	5	0	5
387	Ficus natalensis	5	0	0	5
388	Gardenia ternifolia	5	0	0	5
389	Glyphaea tomentosa	5	0	0	5
390	Gymnosporia sp. (Maytenus sp.)	5	0	0	5
391	Ozoroa sp.	4	0	1	5
392	Rothmannia fischeri	4	1	0	5
393	Sapium sp.	5	0	0	5
394	Tabernaemontana sp.	5	0	0	5
395	Vachellia stuhlmannii	5	0	0	5
396	Catunaregam obovata	4	0	0	4
397	Combretum padoides	0	0	4	4
398	Ehretia sp.	2	2	0	4
399	Elephantorrhiza elephantina	4	0	0	4
400	Flacourtia sp.	4	0	0	4
401	Gymnosporia senegalensis (Maytenus senegalensis)	0	0	4	4
402	Manilkara concolor	2	0	2	4
403	Phoenix reclinata	1	3	0	4
404	Rothmannia globosa	4	0	0	4
405	Strychnos innocua	4	0	0	4
406	Tamarindus sp.	0	0	4	4
407	Vachellia grandicornuta	4	0	0	4
408	Vepris lanceolata	4	0	0	4
409	Vitellariopsis marginata	4	0	0	4
410	Xylotheca tettensis	4	0	0	4
411	Zanthoxylum sp.	3	0	1	4
412	Bersama lucens	3	0	0	3
413	Bombax sp.	3	0	0	3
414	Cassia sp.	1	0	2	3
415	Clerodendrum sp.	3	0	0	3
416	Combretum mossambicense	2	0	1	3
417	Dialium sp.	3	0	0	3
418	Diospyros natalensis	1	2	0	3
419	Ehretia rigida	3	0	0	3
420	Eugenia sp.	0	0	3	3
421	Friesodielsia obovata	0	0	3	3
422	Millettia eetveldeana	2	1	0	3
423	Ormocarpum sp.	3	0	0	3
424	Oxyanthus speciosus	3	0	0	3
425	Protea angolensis	0	3	0	3
426	Protea caffra	0	3	0	3
427	Psydrax obovatus	0	3	0	3
428	Suregada procera	3	0	0	3
429	Acalypha sp.	2	0	0	2
430	Azadirachta indica	0	0	2	2
431	Bolusanthus speciosus	2	0	0	2
432	Brachystegia longifolia	2	0	0	2
433	Brachystegia tamarindoides	0	2	0	2
434	Catunaregam swynnertonii	2	0	0	2
435	Combretum celastroides	0	0	2	2
436	Commiphora woodii	2	0	0	2
437	Crossopteryx sp.	2	0	0	2
438	Croton megalobotrys	1	1	0	2
439	Dioscorea sp.	2	0	0	2
440	Dombeya pulchra	0	2	0	2
441	Erythrina abyssinica	2	0	0	2
442	Guibourtia coleosperma	0	0	2	2
443	Hibiscus sp.	2	0	0	2
444	Hibiscus tiliaceus	0	0	2	2
445	Hugonia sp.	2	0	0	2
446	Hymenaea sp.	2	0	0	2
447	Hyperacanthus amoenus	2	0	0	2
448	Monanthotaxis caffra	2	0	0	2
449	Ochna inermis	0	0	2	2
450	Ochna serrulata	2	0	0	2
451	Olax sp.	2	0	0	2
452	Ozoroa engleri	2	0	0	2
453	Pandanus livingstonianus	0	2	0	2
454	Pericopsis sp.	0	2	0	2
455	Psydrax livida	2	0	0	2
456	Psydrax sp.	2	0	0	2
457	Ptaeroxylon sp.	0	0	2	2
458	Strophanthus sp.	0	0	2	2
459	Synaptolepis alternifolia	0	0	2	2
460	Thunbergia lancifolia	0	0	2	2
461	Tricalysia capensis	2	0	0	2
462	Tricalysia sonderiana	0	0	2	2
463	Turraea floribunda	2	0	0	2
464	Albertisia sp.	1	0	0	1
465	Amblygonocarpus sp.	0	0	1	1
466	Capparis erythrocarpos	1	0	0	1
467	Carissa sp.	1	0	0	1
468	Ceiba pentandra	1	0	0	1
469	Cissus integrifolia	1	0	0	1
470	Combretum microphyllum	0	0	1	1
471	Commiphora angolensis	0	0	1	1
472	Commiphora merkeri (Commiphora viminea)	0	0	1	1
473	Croton gratissimus	1	0	0	1
474	Diospyros inhacaensis	0	0	1	1
475	Diospyros squarrosa	0	0	1	1
476	Dombeya cymosa	1	0	0	1
477	Dovyalis caffra	0	1	0	1
478	Dracaena sp.	1	0	0	1
479	Ehretia obtusifolia	0	0	1	1
480	Entada abyssinica	0	1	0	1
481	Eugenia capensis	1	0	0	1
482	Euphorbia triangularis	1	0	0	1
483	Ficus ingens	0	1	0	1
484	Grewia leptopetala	1	0	0	1
485	Grewia sulcata	0	0	1	1
486	Guazuma ulmifolia	0	1	0	1
487	Hexalobus sp.	1	0	0	1
488	Hippocratea pallens	1	0	0	1
489	Holarrhena sp.	1	0	0	1
490	Hunteria zeylanica	1	0	0	1
491	Khaya sp.	1	0	0	1
492	Maclura africana	1	0	0	1
493	Milletia sp.	1	0	0	1
494	Mimusops zeyheri	1	0	0	1
495	Monanthotaxis sp.	1	0	0	1
496	Monodora sp.	0	0	1	1
497	Ochna puberula	0	1	0	1
498	Ocimum sp.	1	0	0	1
499	Parkia filicoidea	1	0	0	1
500	Pseudobersama sp.	1	0	0	1
501	Psorospermum febrifugum	1	0	0	1
502	Rauvolfia caffra	0	1	0	1
503	Rhodognaphalon schumannianum	1	0	0	1
504	Sapium ellipticum	1	0	0	1
505	Sclerocroton integerrimus (Sapium integerrimum)	1	0	0	1
506	Searsia pyroides (Rhus pyroides)	1	0	0	1
507	Spirostachys sp.	0	0	1	1
508	Stereospermum sp.	1	0	0	1
509	Terminalia stuhlmannii	0	1	0	1
510	Trichilia capitata	0	1	0	1
511	Trichilia sp.	1	0	0	1
512	Trilepisium madagascariense	1	0	0	1
513	Xylopia sp.	0	0	1	1
514	Zanthoxylum capense	0	1	0	1
515	Zanthoxylum davyi	0	0	1	1

## Sheet: Table S2
#	Woody species	Classification	Each species' occurrence in ecah habitat
			Humid habitat	Rainy habitat	Semi-arid habitat	gri	hsi	psi	rr	Rarity form	PI	Protection status
1	Acalypha sp.	Non-commercial	Yes	No	No	1	1	0.5	0.833333	form7	0	Poorly protected
2	Albertisia sp.	Non-commercial	Yes	No	No	1	1	1	1	form7	1	Highly protected
3	Amblygonocarpus sp.	Non-commercial	No	No	Yes	1	1	1	1	form7	0	Poorly protected		Legend:
4	Azadirachta indica	Non-commercial	No	No	Yes	1	1	0.5	0.833333	form7	1	Highly protected		gri = geographic range index
5	Bombax sp.	Non-commercial	Yes	No	No	1	1	0.5	0.833333	form7	0	Poorly protected		his = habitat specificity index
6	Brachystegia tamarindoides	Non-commercial	No	Yes	No	0.999999	1	1	1	form7	0	Poorly protected		psi = population size index
7	Capparis erythrocarpos	Non-commercial	Yes	No	No	1	1	1	1	form7	0	Poorly protected		rr = rarity index
8	Carissa sp.	Non-commercial	Yes	No	No	1	1	1	1	form7	0	Poorly protected		PI = protection index
9	Catunaregam swynnertonii	Non-commercial	Yes	No	No	1	1	0.5	0.833333	form7	1	Highly protected
10	Ceiba pentandra	Non-commercial	Yes	No	No	1	1	1	1	form7	0	Poorly protected
11	Cissus integrifolia	Non-commercial	Yes	No	No	1	1	1	1	form7	0	Poorly protected
12	Clerodendrum sp.	Non-commercial	Yes	No	No	1	1	0.5	0.833333	form7	0	Poorly protected
13	Combretum celastroides	Non-commercial	No	No	Yes	1	1	0.5	0.833333	form7	0	Poorly protected
14	Combretum microphyllum	Non-commercial	No	No	Yes	1	1	1	1	form7	0	Poorly protected
15	Commiphora angolensis	Non-commercial	No	No	Yes	1	1	1	1	form7	0	Poorly protected
16	Commiphora merkeri (Commiphora viminea)	Non-commercial	No	No	Yes	1	1	1	1	form7	1	Highly protected
17	Commiphora woodii	Non-commercial	Yes	No	No	1	1	0.5	0.833333	form7	0	Poorly protected
18	Croton gratissimus	Non-commercial	Yes	No	No	1	1	1	1	form7	0	Poorly protected
19	Dioscorea sp.	Non-commercial	Yes	No	No	1	1	0.5	0.833333	form7	0	Poorly protected
20	Diospyros inhacaensis	Non-commercial	No	No	Yes	1	1	1	1	form7	0	Poorly protected
21	Diospyros squarrosa	Non-commercial	No	No	Yes	1	1	1	1	form7	0	Poorly protected
22	Dombeya cymosa	Non-commercial	Yes	No	No	1	1	1	1	form7	1	Highly protected
23	Dombeya pulchra	Non-commercial	No	Yes	No	0.999957	1	1	0.999986	form7	1	Highly protected
24	Dovyalis caffra	Non-commercial	No	Yes	No	1	1	1	1	form7	0	Poorly protected
25	Dracaena sp.	Non-commercial	Yes	No	No	1	1	1	1	form7	0	Poorly protected
26	Ehretia obtusifolia	Non-commercial	No	No	Yes	1	1	1	1	form7	0	Poorly protected
27	Elephantorrhiza elephantina	Non-commercial	Yes	No	No	1	1	0.5	0.833333	form7	0	Poorly protected
28	Entada abyssinica	Non-commercial	No	Yes	No	1	1	1	1	form7	1	Highly protected
29	Eugenia capensis	Non-commercial	Yes	No	No	1	1	1	1	form7	0	Poorly protected
30	Euphorbia triangularis	Non-commercial	Yes	No	No	1	1	1	1	form7	0	Poorly protected
31	Ficus ingens	Non-commercial	No	Yes	No	1	1	1	1	form7	0	Poorly protected
32	Flacourtia sp.	Non-commercial	Yes	No	No	0.999999	1	0.5	0.833333	form7	1	Highly protected
33	Grewia leptopetala	Non-commercial	Yes	No	No	1	1	1	1	form7	0	Poorly protected
34	Grewia sulcata	Non-commercial	No	No	Yes	1	1	1	1	form7	0	Poorly protected
35	Guazuma ulmifolia	Non-commercial	No	Yes	No	1	1	1	1	form7	1	Highly protected
36	Guibourtia coleosperma	Commercial	No	No	Yes	1	1	0.5	0.833333	form7	0	Poorly protected
37	Hexalobus sp.	Non-commercial	Yes	No	No	1	1	1	1	form7	0	Poorly protected
38	Hibiscus sp.	Non-commercial	Yes	No	No	1	1	0.5	0.833333	form7	1	Highly protected
39	Hibiscus tiliaceus	Non-commercial	No	No	Yes	1	1	0.5	0.833333	form7	1	Highly protected
40	Hippocratea pallens	Non-commercial	Yes	No	No	1	1	1	1	form7	1	Highly protected
41	Holarrhena sp.	Non-commercial	Yes	No	No	1	1	1	1	form7	0	Poorly protected
42	Hugonia sp.	Non-commercial	Yes	No	No	1	1	0.5	0.833333	form7	0	Poorly protected
43	Hunteria zeylanica	Non-commercial	Yes	No	No	1	1	1	1	form7	1	Highly protected
44	Hymenaea sp.	Non-commercial	Yes	No	No	1	1	0.5	0.833333	form7	1	Highly protected
45	Hyperacanthus amoenus	Non-commercial	Yes	No	No	1	1	0.5	0.833333	form7	1	Highly protected
46	Khaya sp.	Non-commercial	Yes	No	No	1	1	1	1	form7	1	Highly protected
47	Maclura africana	Non-commercial	Yes	No	No	1	1	1	1	form7	1	Highly protected
48	Milletia sp.	Non-commercial	Yes	No	No	1	1	1	1	form7	0	Poorly protected
49	Mimusops zeyheri	Non-commercial	Yes	No	No	1	1	1	1	form7	0	Poorly protected
50	Monanthotaxis caffra	Non-commercial	Yes	No	No	1	1	0.5	0.833333	form7	0	Poorly protected
51	Monanthotaxis sp.	Non-commercial	Yes	No	No	1	1	1	1	form7	0	Poorly protected
52	Monodora sp.	Non-commercial	No	No	Yes	1	1	1	1	form7	0	Poorly protected
53	Ochna inermis	Non-commercial	No	No	Yes	1	1	0.5	0.833333	form7	0	Poorly protected
54	Ochna puberula	Non-commercial	No	Yes	No	1	1	1	1	form7	0	Poorly protected
55	Ochna serrulata	Non-commercial	Yes	No	No	1	1	0.5	0.833333	form7	0	Poorly protected
56	Ocimum sp.	Non-commercial	Yes	No	No	1	1	1	1	form7	0	Poorly protected
57	Oxyanthus speciosus	Non-commercial	Yes	No	No	0.97887	1	1	0.992957	form7	0	Poorly protected
58	Pandanus livingstonianus	Non-commercial	No	Yes	No	0.962712	1	1	0.987571	form7	1	Highly protected
59	Parkia filicoidea	Commercial	Yes	No	No	1	1	1	1	form7	0	Poorly protected
60	Pericopsis sp.	Non-commercial	No	Yes	No	1	1	1	1	form7	0	Poorly protected
61	Protea caffra	Non-commercial	No	Yes	No	1	1	0.5	0.833333	form7	0	Poorly protected
62	Pseudobersama sp.	Non-commercial	Yes	No	No	1	1	1	1	form7	0	Poorly protected
63	Psorospermum febrifugum	Non-commercial	Yes	No	No	1	1	1	1	form7	1	Highly protected
64	Psydrax livida	Non-commercial	Yes	No	No	1	1	0.5	0.833333	form7	1	Highly protected
65	Psydrax obovatus	Non-commercial	No	Yes	No	1	1	0.5	0.833333	form7	1	Highly protected
66	Psydrax sp.	Non-commercial	Yes	No	No	0.999999	1	1	1	form7	0	Poorly protected
67	Ptaeroxylon sp.	Non-commercial	No	No	Yes	1	1	0.5	0.833333	form7	0	Poorly protected
68	Rauvolfia caffra	Non-commercial	No	Yes	No	1	1	1	1	form7	0	Poorly protected
69	Rhodognaphalon schumannianum	Non-commercial	Yes	No	No	1	1	1	1	form7	1	Highly protected
70	Rothmannia globosa	Non-commercial	Yes	No	No	0.999999	1	1	1	form7	0	Poorly protected
71	Sapium ellipticum	Commercial	Yes	No	No	1	1	1	1	form7	1	Highly protected
72	Sclerocroton integerrimus (Sapium integerrimum)	Non-commercial	Yes	No	No	1	1	1	1	form7	1	Highly protected
73	Searsia pyroides (Rhus pyroides)	Non-commercial	Yes	No	No	1	1	1	1	form7	1	Highly protected
74	Spirostachys sp.	Non-commercial	No	No	Yes	1	1	1	1	form7	0	Poorly protected
75	Stereospermum sp.	Non-commercial	Yes	No	No	1	1	1	1	form7	0	Poorly protected
76	Strychnos innocua	Non-commercial	Yes	No	No	0.994036	1	1	0.998012	form7	0	Poorly protected
77	Synaptolepis alternifolia	Non-commercial	No	No	Yes	1	1	0.5	0.833333	form7	0	Poorly protected
78	Terminalia stuhlmannii	Non-commercial	No	Yes	No	1	1	1	1	form7	1	Highly protected
79	Thunbergia lancifolia	Non-commercial	No	No	Yes	1	1	0.5	0.833333	form7	0	Poorly protected
80	Tricalysia capensis	Non-commercial	Yes	No	No	1	1	0.5	0.833333	form7	0	Poorly protected
81	Tricalysia sonderiana	Non-commercial	No	No	Yes	1	1	0.5	0.833333	form7	1	Highly protected
82	Trichilia capitata	Non-commercial	No	Yes	No	1	1	1	1	form7	0	Poorly protected
83	Trichilia sp.	Non-commercial	Yes	No	No	1	1	1	1	form7	0	Poorly protected
84	Trilepisium madagascariense	Non-commercial	Yes	No	No	1	1	1	1	form7	0	Poorly protected
85	Turraea floribunda	Non-commercial	Yes	No	No	1	1	0.5	0.833333	form7	0	Poorly protected
86	Wrightia natalensis	Non-commercial	Yes	No	No	0.999999	1	0.5	0.833333	form7	0	Poorly protected
87	Xylopia sp.	Non-commercial	No	No	Yes	1	1	1	1	form7	0	Poorly protected
88	Zanthoxylum capense	Non-commercial	No	Yes	No	1	1	1	1	form7	0	Poorly protected
89	Zanthoxylum davyi	Non-commercial	No	No	Yes	1	1	1	1	form7	0	Poorly protected
90	Acacia lebbeck	Non-commercial	Yes	No	No	0.900036	1	0.2	0.700012	form6	0	Poorly protected
91	Albizia amara	Non-commercial	No	Yes	No	1	1	0.2	0.733333	form6	0	Poorly protected
92	Anthocleista grandiflora	Commercial	No	Yes	No	0.999999	1	0.2	0.733333	form6	0	Poorly protected
93	Bersama lucens	Non-commercial	Yes	No	No	1	1	0.333333	0.777778	form6	0	Poorly protected
94	Blepharis sp.	Non-commercial	Yes	No	No	0.999999	1	0.125	0.708333	form6	0	Poorly protected
95	Boscia foetida	Non-commercial	No	No	Yes	0.999999	1	0.1	0.7	form6	0	Poorly protected
96	Breonadia sp.	Non-commercial	No	Yes	No	0.999999	1	0.142857	0.714285	form6	0	Poorly protected
97	Cassipourea mossambicensis	Non-commercial	Yes	No	No	1	1	0.166667	0.722222	form6	0	Poorly protected
98	Celtis africana	Commercial	Yes	No	No	1	1	0.166667	0.722222	form6	1	Highly protected
99	Colophospermum mopane	Commercial	Yes	No	No	0.942695	1	0.0238095	0.655501	form6	1	Highly protected
100	Combretum padoides	Non-commercial	No	No	Yes	0.999999	1	0.333333	0.777777	form6	1	Highly protected
101	Commiphora neglecta	Non-commercial	No	No	Yes	0.999999	1	0.25	0.75	form6	0	Poorly protected
102	Craibia brevicaudata	Non-commercial	Yes	No	No	0.98668	1	0.1	0.69556	form6	0	Poorly protected
103	Dalbergia armata	Non-commercial	Yes	No	No	0.870156	1	0.0909091	0.653688	form6	0	Poorly protected
104	Deinbollia sp.	Non-commercial	Yes	No	No	0.789456	1	0.142857	0.644104	form6	0	Poorly protected
105	Dialium holtzii	Non-commercial	Yes	No	No	0.999999	1	0.25	0.75	form6	1	Highly protected
106	Diospyros senensis	Non-commercial	Yes	No	No	0.90908	1	0.0344828	0.647854	form6	1	Highly protected
107	Drypetes reticulata	Non-commercial	Yes	No	No	1	1	0.0285714	0.67619	form6	1	Highly protected
108	Ekebergia sp.	Non-commercial	Yes	No	No	0.946032	1	0.2	0.715344	form6	1	Highly protected
109	Entada sp.	Non-commercial	Yes	No	No	0.766754	1	0.333333	0.700029	form6	1	Highly protected
110	Eugenia sp.	Non-commercial	No	No	Yes	1	1	0.333333	0.777778	form6	0	Poorly protected
111	Euphorbia sp.	Non-commercial	Yes	No	No	0.999999	1	0.05	0.683333	form6	1	Highly protected
112	Fagaropsis angolensis	Non-commercial	No	Yes	No	1	1	0.25	0.75	form6	0	Poorly protected
113	Fernandoa magnifica	Commercial	Yes	No	No	0.873016	1	0.0909091	0.654642	form6	0.75	Partially protected
114	Ficus burtt-davyi	Non-commercial	Yes	No	No	0.943628	1	0.166667	0.703432	form6	0	Poorly protected
115	Glyphaea tomentosa	Non-commercial	Yes	No	No	1	1	0.2	0.733333	form6	0	Poorly protected
116	Gymnosporia senegalensis (Maytenus senegalensis)	Non-commercial	No	No	Yes	0.999999	1	0.333333	0.777778	form6	1	Highly protected
117	Harpephyllum caffrum	Non-commercial	Yes	No	No	0.780081	1	0.2	0.660027	form6	0	Poorly protected
118	Harungana madagascariensis	Non-commercial	No	Yes	No	0.999979	1	0.2	0.733326	form6	1	Highly protected
119	Hymenocardia sp.	Non-commercial	Yes	No	No	1	1	0.166667	0.722222	form6	0	Poorly protected
120	Hymenodictyon floribundum	Non-commercial	No	No	Yes	1	1	0.0555556	0.685185	form6	0	Poorly protected
121	Maprounea sp.	Non-commercial	Yes	No	No	0.975798	1	0.333333	0.769711	form6	0	Poorly protected
122	Millettia mossambicensis	Non-commercial	Yes	No	No	0.942524	1	0.25	0.730841	form6	0.727273	Partially protected
123	Millettia usaramensis	Non-commercial	Yes	No	No	0.898077	1	0.0277778	0.641952	form6	1	Highly protected
124	Morus mesozygia	Non-commercial	No	No	Yes	0.850673	1	0.0416667	0.63078	form6	0	Poorly protected
125	Ochtocomus lemaireanus	Non-commercial	Yes	No	No	0.813478	1	0.25	0.687826	form6	0	Poorly protected
126	Peltophorum africanum	Non-commercial	No	No	Yes	1	1	0.166667	0.722222	form6	0	Poorly protected
127	Psychotria capensis	Non-commercial	Yes	No	No	0.910188	1	0.037037	0.649075	form6	0	Poorly protected
128	Pterocarpus tinctorius	Commercial	No	Yes	No	0.999999	1	0.333333	0.777778	form6	0	Poorly protected
129	Rinorea sp.	Non-commercial	Yes	No	No	0.999999	1	0.142857	0.714285	form6	0	Poorly protected
130	Rothmannia capensis	Non-commercial	Yes	No	No	0.998614	1	0.333333	0.777316	form6	0	Poorly protected
131	Sapium sp.	Non-commercial	Yes	No	No	0.999999	1	0.333333	0.777777	form6	1	Highly protected
132	Scorodophloeus fischeri	Non-commercial	Yes	No	No	0.983479	1	0.1	0.694493	form6	0.916667	Partially protected
133	Senegalia galpinii	Non-commercial	Yes	No	No	1	1	0.1	0.7	form6	0	Poorly protected
134	Senegalia welwitschii	Non-commercial	No	Yes	No	1	1	0.25	0.75	form6	0	Poorly protected
135	Tamarindus sp.	Non-commercial	No	No	Yes	1	1	0.25	0.75	form6	0	Poorly protected
136	Terminalia sambesiaca	Non-commercial	No	Yes	No	1	1	0.142857	0.714286	form6	0	Poorly protected
137	Vachellia natalitia	Non-commercial	Yes	No	No	0.930541	1	0.0666667	0.665736	form6	1	Highly protected
138	Vachellia stuhlmannii	Non-commercial	Yes	No	No	1	1	0.25	0.75	form6	1	Highly protected
139	Vepris bachmannii (Teclea bachmannii)	Non-commercial	Yes	No	No	0.902906	1	0.0434783	0.648795	form6	1	Highly protected
140	Vepris lanceolata	Non-commercial	Yes	No	No	0.999999	1	0.333333	0.777777	form6	0	Poorly protected
141	Vitellariopsis marginata	Non-commercial	Yes	No	No	1	1	0.25	0.75	form6	0	Poorly protected
142	Dovyalis hispidula	Non-commercial	Yes	No	Yes	0.361391	0.5	0.5	0.453797	form5	0	Poorly protected
143	Carpolobia goetzei	Non-commercial	Yes	Yes	No	0.824027	0.5	0.2	0.508009	form4	0	Poorly protected
144	Grewia transzambesica	Non-commercial	Yes	Yes	No	0.583677	0.5	0.0909091	0.391529	form4	0.398058	Partially protected
145	Bauhinia tomentosa	Non-commercial	Yes	No	No	0.0896349	1	0.5	0.529878	form3	0.4	Partially protected
146	Bolusanthus speciosus	Non-commercial	Yes	No	No	0.0269822	1	1	0.675661	form3	0.5	Partially protected
147	Boscia angustifolia	Non-commercial	Yes	No	No	0.259218	1	0.5	0.586406	form3	0	Poorly protected
148	Brachystegia longifolia	Commercial	Yes	No	No	0.261801	1	1	0.753934	form3	0	Poorly protected
149	Catunaregam obovata	Non-commercial	Yes	No	No	0.990979	1	0.5	0.830326	form3	0	Poorly protected
150	Crossopteryx sp.	Non-commercial	Yes	No	No	0.993169	1	1	0.997723	form3	0	Poorly protected
151	Croton pseudopulchellus	Non-commercial	No	No	Yes	0.622632	1	0.5	0.707544	form3	0	Poorly protected
152	Dialium sp.	Commercial	Yes	No	No	0.0257659	1	0.5	0.508589	form3	0	Poorly protected
153	Ehretia rigida	Non-commercial	Yes	No	No	0.386574	1	0.5	0.628858	form3	0.333333	Partially protected
154	Erythrina abyssinica	Non-commercial	Yes	No	No	0.998649	1	1	0.99955	form3	0	Poorly protected
155	Erythrophleum sp.	Commercial	Yes	No	No	0.0520061	1	0.5	0.517335	form3	0.125	Partially protected
156	Ficus natalensis	Non-commercial	Yes	No	No	0.0226097	1	0.5	0.507537	form3	0.4	Partially protected
157	Friesodielsia obovata	Non-commercial	No	No	Yes	0.585528	1	1	0.861843	form3	0	Poorly protected
158	Gardenia ternifolia	Non-commercial	Yes	No	No	0.137421	1	0.5	0.545807	form3	0	Poorly protected
159	Olax sp.	Non-commercial	Yes	No	No	0.272225	1	1	0.757408	form3	0	Poorly protected
160	Ormocarpum sp.	Non-commercial	Yes	No	No	0.318436	1	0.5	0.606145	form3	0	Poorly protected
161	Ozoroa engleri	Non-commercial	Yes	No	No	0.185432	1	1	0.728477	form3	0	Poorly protected
162	Protea angolensis	Non-commercial	No	Yes	No	0.142718	1	1	0.714239	form3	0	Poorly protected
163	Strophanthus sp.	Non-commercial	No	No	Yes	0.812813	1	1	0.937604	form3	0	Poorly protected
164	Suregada procera	Non-commercial	Yes	No	No	0.0814878	1	0.5	0.527163	form3	0	Poorly protected
165	Tabernaemontana sp.	Non-commercial	Yes	No	No	0.0559639	1	1	0.685321	form3	0.2	Partially protected
166	Terminalia gazensis	Non-commercial	Yes	No	No	0.915053	1	0.5	0.805018	form3	0	Poorly protected
167	Ziziphus pubescens	Non-commercial	Yes	No	No	0.10931	1	0.5	0.536437	form3	0.875	Partially protected
168	Acacia harveyi	Non-commercial	Yes	No	No	0.755335	1	0.142857	0.632731	form2	0	Poorly protected
169	Acalypha villicaulis (Acalypha brachiata)	Non-commercial	Yes	No	No	0.813441	1	0.2	0.671147	form2	0	Poorly protected
170	Albizia antunesiana	Non-commercial	Yes	No	No	0.718894	1	0.111111	0.610002	form2	0	Poorly protected
171	Annona sp.	Non-commercial	Yes	No	No	0.0676555	1	0.2	0.422552	form2	0	Poorly protected
172	Baikiaea plurijuga	Commercial	Yes	No	No	0.725968	1	0.25	0.658656	form2	0	Poorly protected
173	Baphia sp.	Non-commercial	Yes	No	No	0.0445126	1	0.25	0.431504	form2	0.0555556	Partially protected
174	Blighia unijugata	Non-commercial	Yes	No	No	0.227978	1	0.111111	0.446363	form2	0	Poorly protected
175	Bombax rhodognaphalon	Commercial	Yes	No	No	0.0251096	1	0.333333	0.452814	form2	0.3125	Partially protected
176	Boscia mossambicensis	Non-commercial	No	No	Yes	0.0663335	1	0.142857	0.403064	form2	0	Poorly protected
177	Boscia salicifolia	Non-commercial	Yes	No	No	0.14439	1	0.0666667	0.403686	form2	0	Poorly protected
178	Brachystegia allenii	Non-commercial	Yes	No	No	0.0407955	1	0.2	0.413599	form2	0.65625	Partially protected
179	Canthium sp.	Non-commercial	Yes	No	No	0.685765	1	0.0909091	0.592225	form2	0	Poorly protected
180	Casearia gladiiformis	Non-commercial	Yes	No	No	0.816306	1	0.2	0.672102	form2	0	Poorly protected
181	Cladostemon kirkii	Non-commercial	Yes	No	No	0.042137	1	0.25	0.430712	form2	0	Poorly protected
182	Dichrostachys sp.	Non-commercial	No	No	Yes	0.0474848	1	0.125	0.390828	form2	0.347826	Partially protected
183	Diospyros quiloensis	Non-commercial	No	No	Yes	0.13051	1	0.0416667	0.390726	form2	0	Poorly protected
184	Dracaena mannii	Non-commercial	Yes	No	No	0.587277	1	0.333333	0.640203	form2	0	Poorly protected
185	Drypetes sp.	Non-commercial	Yes	No	No	0.0226299	1	0.166667	0.396432	form2	0.4	Partially protected
186	Entada rheedei	Non-commercial	Yes	No	No	0.518618	1	0.2	0.572873	form2	0	Poorly protected
187	Erythrina sp.	Non-commercial	Yes	No	No	0.0334117	1	0.25	0.427804	form2	0.111111	Partially protected
188	Erythroxylum emarginatum	Non-commercial	Yes	No	No	0.143422	1	0.333333	0.492252	form2	0	Poorly protected
189	Grewia micrantha	Non-commercial	No	Yes	No	0.560873	1	0.142857	0.56791	form2	0	Poorly protected
190	Grewia monticola	Non-commercial	Yes	No	No	0.124682	1	0.0625	0.395727	form2	0.692308	Partially protected
191	Gymnosporia sp. (Maytenus sp.)	Non-commercial	Yes	No	No	0.0286825	1	0.333333	0.454005	form2	0.2	Partially protected
192	Hirtella zanzibarica	Commercial	Yes	No	No	0.171222	1	0.0909091	0.42071	form2	0.51087	Partially protected
193	Julbernardia paniculata	Non-commercial	Yes	No	No	0.414254	1	0.0227273	0.478994	form2	0	Poorly protected
194	Pseudognaphalium sp.	Non-commercial	Yes	No	No	0.755196	1	0.25	0.668399	form2	0.571429	Partially protected
195	Pteleopsis sp.	Non-commercial	Yes	No	No	0.0858949	1	0.25	0.445298	form2	0	Poorly protected
196	Rinorea elliptica	Non-commercial	Yes	No	No	0.063702	1	0.0416667	0.368456	form2	0	Poorly protected
197	Senegalia brevispica	Non-commercial	Yes	No	No	0.620571	1	0.0909091	0.570493	form2	0	Poorly protected
198	Senegalia schweinfurthii	Non-commercial	No	Yes	No	0.782551	1	0.25	0.677517	form2	0	Poorly protected
199	Senna sp.	Non-commercial	Yes	No	No	0.0498198	1	0.25	0.433273	form2	0	Poorly protected
200	Stereospermum kunthianum	Non-commercial	Yes	No	No	0.0362858	1	0.166667	0.400984	form2	0.173333	Partially protected
201	Strychnos mitis	Non-commercial	Yes	No	No	0.752244	1	0.0357143	0.595986	form2	0.549383	Partially protected
202	Strychnos usambarensis	Non-commercial	No	No	Yes	0.80762	1	0.0833333	0.630318	form2	0	Poorly protected
203	Swartzia sp.	Non-commercial	Yes	No	No	0.779391	1	0.2	0.659797	form2	0	Poorly protected
204	Synsepalum brevipes (Pachystela brevipes)	Non-commercial	Yes	No	No	0.216335	1	0.333333	0.516556	form2	0	Poorly protected
205	Tabernaemontana ventricosa	Non-commercial	Yes	No	No	0.0428316	1	0.125	0.389277	form2	0.545455	Partially protected
206	Terminalia prunioides	Non-commercial	No	No	Yes	0.0481725	1	0.0769231	0.375032	form2	0.24	Partially protected
207	Vachellia grandicornuta	Non-commercial	Yes	No	No	0.121416	1	0.333333	0.484917	form2	0	Poorly protected
208	Vachellia sp.	Non-commercial	Yes	No	No	0.177438	1	0.2	0.459146	form2	0.0491803	Partially protected
209	Vangueria madagascariensis (Vangueria edulis)	Non-commercial	Yes	No	No	0.70181	1	0.166667	0.622825	form2	0	Poorly protected
210	Voacanga africana	Non-commercial	Yes	No	No	0.0348539	1	0.25	0.428285	form2	0.166667	Partially protected
211	Xeroderris sp.	Non-commercial	Yes	No	No	0.0732613	1	0.111111	0.394791	form2	0.380952	Partially protected
212	Xylopia aethiopica	Commercial	Yes	No	No	0.275079	1	0.2	0.491693	form2	0.5	Partially protected
213	Xylotheca tettensis	Non-commercial	Yes	No	No	0.125959	1	0.333333	0.486431	form2	0	Poorly protected
214	Zanha africana	Non-commercial	Yes	No	No	0.145804	1	0.25	0.465268	form2	0.1875	Partially protected
215	Zanha golungensis	Non-commercial	Yes	No	No	0.0880599	1	0.166667	0.418242	form2	0	Poorly protected
216	Albizia brevifolia	Non-commercial	No	Yes	Yes	0.115334	0.5	0.5	0.371778	form1	0	Poorly protected
217	Allophylus rubifolius	Non-commercial	Yes	No	Yes	0.521054	0.5	0.5	0.507018	form1	0	Poorly protected
218	Brachylaena sp.	Non-commercial	Yes	Yes	No	0.0247234	0.5	0.5	0.341574	form1	0	Poorly protected
219	Bridelia sp.	Non-commercial	Yes	Yes	No	0.080951	0.5	0.5	0.360317	form1	0.25	Partially protected
220	Cassia sp.	Non-commercial	Yes	No	Yes	0.0190987	0.5	0.5	0.3397	form1	0	Poorly protected
221	Combretum mossambicense	Non-commercial	Yes	No	Yes	0.032581	0.5	1	0.51086	form1	0	Poorly protected
222	Croton megalobotrys	Non-commercial	Yes	Yes	No	0.0192199	0.5	1	0.506407	form1	0.5	Partially protected
223	Diospyros loureiriana	Non-commercial	Yes	No	Yes	0.0827896	0.5	0.5	0.36093	form1	0	Poorly protected
224	Diospyros natalensis	Non-commercial	Yes	Yes	No	0.0844384	0.5	0.5	0.361479	form1	0	Poorly protected
225	Ehretia sp.	Non-commercial	Yes	Yes	No	0.106142	0.5	0.5	0.368714	form1	0.5	Partially protected
226	Faurea sp.	Non-commercial	Yes	Yes	No	0.0423326	0.5	0.5	0.347444	form1	0	Poorly protected
227	Grewia inaequilatera	Non-commercial	Yes	No	Yes	0.161379	0.5	1	0.553793	form1	0	Poorly protected
228	Manilkara concolor	Non-commercial	Yes	No	Yes	0.245409	0.5	0.5	0.415136	form1	0.5	Partially protected
229	Millettia eetveldeana	Non-commercial	Yes	Yes	No	0.0218533	0.5	1	0.507284	form1	0.666667	Partially protected
230	Ozoroa sp.	Non-commercial	Yes	No	Yes	0.0975703	0.5	0.5	0.365857	form1	0	Poorly protected
231	Rothmannia fischeri	Non-commercial	Yes	Yes	No	0.0543801	0.5	0.5	0.35146	form1	0.6	Partially protected
232	Steganotaenia sp.	Non-commercial	Yes	No	Yes	0.126201	0.5	0.5	0.3754	form1	0	Poorly protected
233	Vangueria sp.	Non-commercial	Yes	No	Yes	0.0250643	0.5	0.5	0.341688	form1	0	Poorly protected
234	Zanthoxylum sp.	Non-commercial	Yes	No	Yes	0.104278	0.5	0.5	0.368093	form1	0.75	Partially protected
235	Acacia sp.	Non-commercial	Yes	Yes	Yes	0.00757157	0.333333	0.0454545	0.128786	common	0.302717	Partially protected
236	Adansonia digitata	Non-commercial	Yes	No	Yes	0.0104412	0.5	0.142857	0.217766	common	0.326087	Partially protected
237	Afzelia quanzensis	Commercial	Yes	Yes	Yes	0.00674012	0.333333	0.05	0.130024	common	0.123984	Partially protected
238	Albizia adianthifolia	Commercial	Yes	Yes	Yes	0.00857019	0.333333	0.0909091	0.144271	common	0.295597	Partially protected
239	Albizia anthelmintica	Non-commercial	Yes	Yes	Yes	0.0122084	0.333333	0.047619	0.131054	common	0.23301	Partially protected
240	Albizia forbesii	Non-commercial	Yes	No	Yes	0.0420111	0.5	0.0526316	0.198214	common	0.0151515	Partially protected
241	Albizia glaberrima	Commercial	Yes	No	Yes	0.0418355	0.5	0.0714286	0.204421	common	0	Poorly protected
242	Albizia harveyi	Non-commercial	Yes	Yes	Yes	0.0419631	0.333333	0.0909091	0.155402	common	0.441558	Partially protected
243	Albizia sp.	Non-commercial	Yes	Yes	Yes	0.0120063	0.333333	0.142857	0.162732	common	0.123711	Partially protected
244	Albizia versicolor	Commercial	Yes	Yes	Yes	0.00200685	0.333333	0.0454545	0.126932	common	0.110169	Partially protected
245	Alchornea laxiflora	Non-commercial	Yes	Yes	No	0.0237072	0.5	0.0909091	0.204872	common	0	Poorly protected
246	Amblygonocarpus andongensis	Commercial	Yes	Yes	Yes	0.0123898	0.333333	0.0833333	0.143019	common	0.116279	Partially protected
247	Ancylobothrys petersiana	Non-commercial	Yes	No	Yes	0.0375409	0.5	0.2	0.245847	common	0	Poorly protected
248	Annona senegalensis	Non-commercial	Yes	Yes	No	0.00339435	0.5	0.025	0.176131	common	0.0402964	Partially protected
249	Antidesma venosum	Commercial	Yes	Yes	Yes	0.0108449	0.333333	0.142857	0.162345	common	0.151079	Partially protected
250	Artabotrys brachypetalus	Non-commercial	Yes	Yes	Yes	0.0247938	0.333333	0.111111	0.156413	common	0.367089	Partially protected
251	Artabotrys monteiroae	Non-commercial	Yes	No	Yes	0.021708	0.5	0.333333	0.285014	common	0	Poorly protected
252	Azanza garckeana	Non-commercial	Yes	Yes	No	0.0226568	0.5	0.25	0.257552	common	0.642857	Partially protected
253	Balanites maughamii	Commercial	Yes	No	Yes	0.00745763	0.5	0.0588235	0.18876	common	0.18254	Partially protected
254	Balanites sp.	Non-commercial	Yes	Yes	No	0.0979596	0.5	0.2	0.265987	common	0	Poorly protected
255	Baphia massaiensis	Non-commercial	Yes	No	Yes	0.00823153	0.5	0.0833333	0.197188	common	0.300654	Partially protected
256	Bauhinia galpinii	Non-commercial	Yes	Yes	Yes	0.0133635	0.333333	0.047619	0.131439	common	0.227273	Partially protected
257	Bauhinia petersiana	Non-commercial	Yes	Yes	No	0.0175194	0.5	0.1	0.20584	common	0.0903226	Partially protected
258	Bauhinia sp.	Non-commercial	Yes	Yes	Yes	0.02347	0.333333	0.0909091	0.149237	common	0.183099	Partially protected
259	Berchemia discolor	Non-commercial	Yes	No	Yes	0.0138556	0.5	0.0833333	0.199063	common	0.288591	Partially protected
260	Berchemia sp.	Non-commercial	Yes	No	Yes	0.0922591	0.5	0.25	0.280753	common	0.307692	Partially protected
261	Berchemia zeyheri	Commercial	Yes	Yes	Yes	0.0116139	0.333333	0.0714286	0.138792	common	0.469565	Partially protected
262	Bersama abyssinica	Non-commercial	Yes	Yes	No	0.0149521	0.5	0.111111	0.208688	common	0.0333333	Partially protected
263	Boscia albitrunca	Non-commercial	Yes	Yes	Yes	0.0257555	0.333333	0.0909091	0.149999	common	0.0989011	Partially protected
264	Boscia sp.	Non-commercial	Yes	Yes	Yes	0.00921437	0.333333	0.166667	0.169738	common	0.157895	Partially protected
265	Brachylaena discolor	Non-commercial	Yes	No	Yes	0.0151864	0.5	0.142857	0.219348	common	0.388889	Partially protected
266	Brachystegia boehmii	Commercial	Yes	Yes	Yes	0.0100258	0.333333	0.0208333	0.121397	common	0.120215	Partially protected
267	Brachystegia bussei	Commercial	Yes	Yes	No	0.0215207	0.5	0.0294118	0.183644	common	0.0181452	Partially protected
268	Brachystegia glaucescens	Non-commercial	Yes	Yes	Yes	0.0225411	0.333333	0.0833333	0.146403	common	0	Poorly protected
269	Brachystegia manga	Commercial	Yes	Yes	No	0.098874	0.5	0.0555556	0.218143	common	0	Poorly protected
270	Brachystegia microphylla	Non-commercial	Yes	Yes	No	0.0333383	0.5	0.0625	0.198613	common	0.651163	Partially protected
271	Brachystegia sp.	Non-commercial	Yes	Yes	Yes	0.00942642	0.333333	0.0285714	0.123777	common	0.216165	Partially protected
272	Brachystegia speciformis	Commercial	Yes	Yes	Yes	0.00225824	0.333333	0.0208333	0.118808	common	0.1333	Partially protected
273	Brachystegia torrei	Non-commercial	Yes	Yes	Yes	0.0152999	0.333333	0.0833333	0.143989	common	0.0722892	Partially protected
274	Brachystegia utilis	Segunda	Yes	Yes	Yes	0.0121259	0.333333	0.0277778	0.124412	common	0.105952	Partially protected
275	Brackenridgea sp.	Non-commercial	Yes	No	Yes	0.0183449	0.5	0.2	0.239448	common	0.428571	Partially protected
276	Brackenridgea zanguebarica	Non-commercial	Yes	Yes	Yes	0.0110449	0.333333	0.1	0.148126	common	0.107843	Partially protected
277	Breonadia salicina (Breonardia microcephala)	Commercial	Yes	Yes	No	0.0246961	0.5	0.166667	0.230454	common	0.144578	Partially protected
278	Bridelia cathartica	Non-commercial	Yes	Yes	Yes	0.0120375	0.333333	0.125	0.15679	common	0.0833333	Partially protected
279	Bridelia micrantha	Commercial	Yes	Yes	Yes	0.0276039	0.333333	0.0434783	0.134805	common	0.436364	Partially protected
280	Bridelia mollis	Non-commercial	Yes	No	Yes	0.0794385	0.5	0.333333	0.304257	common	0	Poorly protected
281	Burkea africana	Commercial	Yes	Yes	Yes	0.00226123	0.333333	0.0434783	0.126358	common	0.128361	Partially protected
282	Capparis sp.	Non-commercial	Yes	No	Yes	0.0326053	0.5	0.166667	0.233091	common	0.5625	Partially protected
283	Capparis tomentosa	Non-commercial	Yes	No	Yes	0.121459	0.5	0.333333	0.318264	common	0.111111	Partially protected
284	Cassia abbreviata	Non-commercial	Yes	Yes	Yes	0.00839239	0.333333	0.03125	0.124325	common	0.0912698	Partially protected
285	Catunaregam sp.	Non-commercial	Yes	Yes	No	0.192905	0.5	0.1	0.264302	common	0	Poorly protected
286	Catunaregam spinosa	Non-commercial	Yes	Yes	Yes	0.0143213	0.333333	0.0454545	0.131036	common	0.107362	Partially protected
287	Cleistanthus holtzii	Commercial	Yes	No	Yes	0.0171601	0.5	0.0357143	0.184291	common	0.0183486	Partially protected
288	Cleistanthus schlechteri	Non-commercial	Yes	Yes	Yes	0.0226645	0.333333	0.0204082	0.125469	common	0.128205	Partially protected
289	Cleistanthus sp.	Non-commercial	Yes	No	Yes	0.0270562	0.5	0.0555556	0.194204	common	0.363636	Partially protected
290	Cleistochlamys kirkii	Non-commercial	Yes	Yes	Yes	0.0168186	0.333333	0.047619	0.13259	common	0.557621	Partially protected
291	Cleistochlamys sp.	Non-commercial	Yes	No	Yes	0.0488561	0.5	0.125	0.224619	common	0.727273	Partially protected
292	Combretum adenogonium (Combretum fragrans)	Non-commercial	Yes	Yes	Yes	0.0136152	0.333333	0.0769231	0.141291	common	0.663239	Partially protected
293	Combretum apiculatum	Non-commercial	Yes	Yes	Yes	0.00632131	0.333333	0.025641	0.121765	common	0.258741	Partially protected
294	Combretum collinum	Non-commercial	Yes	Yes	Yes	0.00918202	0.333333	0.0294118	0.123976	common	0.142266	Partially protected
295	Combretum hereroense	Non-commercial	Yes	Yes	Yes	0.00997568	0.333333	0.0555556	0.132955	common	0.0709459	Partially protected
296	Combretum imberbe	Commercial	Yes	Yes	Yes	0.00878213	0.333333	0.0909091	0.144342	common	0.333333	Partially protected
297	Combretum molle	Non-commercial	Yes	Yes	Yes	0.00916423	0.333333	0.0434783	0.128659	common	0.141215	Partially protected
298	Combretum paniculatum	Non-commercial	Yes	No	Yes	0.0687429	0.5	0.125	0.231248	common	0	Poorly protected
299	Combretum sp.	Non-commercial	Yes	Yes	Yes	0.00789023	0.333333	0.0178571	0.119694	common	0.2812	Partially protected
300	Combretum zeyheri	Non-commercial	Yes	Yes	Yes	0.00978365	0.333333	0.0909091	0.144675	common	0.370732	Partially protected
301	Commiphora africana	Non-commercial	Yes	Yes	Yes	0.00829142	0.333333	0.0833333	0.141653	common	0.331461	Partially protected
302	Commiphora edulis	Non-commercial	Yes	No	Yes	0.125453	0.5	0.0416667	0.222373	common	0	Poorly protected
303	Commiphora mollis	Non-commercial	Yes	No	Yes	0.0191615	0.5	0.1	0.206387	common	0.117647	Partially protected
304	Commiphora sp.	Non-commercial	Yes	Yes	Yes	0.00798109	0.333333	0.047619	0.129644	common	0.402556	Partially protected
305	Cordyla africana	Commercial	Yes	Yes	Yes	0.0102177	0.333333	0.025	0.12285	common	0.06	Partially protected
306	Crossopteryx febrifuga	Non-commercial	Yes	Yes	Yes	0.0104655	0.333333	0.111111	0.151637	common	0.241379	Partially protected
307	Croton sp.	Non-commercial	Yes	Yes	Yes	0.0100818	0.333333	0.0909091	0.144775	common	0.655738	Partially protected
308	Cussonia arborea	Non-commercial	Yes	Yes	No	0.0118669	0.5	0.0833333	0.1984	common	0.146132	Partially protected
309	Cussonia sp.	Commercial	Yes	Yes	No	0.0215765	0.5	0.0833333	0.201637	common	0.056338	Partially protected
310	Cynometra carvalhoi (Micklethwaitia carvalhoi)	Commercial	Yes	No	Yes	0.0104114	0.5	0.0909091	0.20044	common	0.62963	Partially protected
311	Dalbergia arbutifolia	Non-commercial	Yes	No	Yes	0.0358282	0.5	0.0714286	0.202419	common	0.123288	Partially protected
312	Dalbergia boehmii	Non-commercial	Yes	Yes	No	0.0197111	0.5	0.125	0.214904	common	0	Poorly protected
313	Dalbergia melanoxylon	Commercial	Yes	Yes	Yes	0.00834488	0.333333	0.0526316	0.131437	common	0.160542	Partially protected
314	Dalbergia nitidula	Non-commercial	Yes	Yes	Yes	0.0150607	0.333333	0.0555556	0.13465	common	0.0138313	Partially protected
315	Dalbergia obovata	Non-commercial	Yes	Yes	Yes	0.019266	0.333333	0.0294118	0.127337	common	0.494924	Partially protected
316	Dalbergia sp.	Non-commercial	Yes	Yes	Yes	0.00825769	0.333333	0.0555556	0.132382	common	0.12	Partially protected
317	Dalbergiella nyasae	Non-commercial	Yes	Yes	No	0.0410017	0.5	0.166667	0.235889	common	0.0322581	Partially protected
318	Dialium schlechteri	Commercial	Yes	No	Yes	0.295366	0.5	0.0714286	0.288931	common	0	Poorly protected
319	Dichrostachys cinerea	Non-commercial	Yes	Yes	Yes	0.0104607	0.333333	0.0588235	0.134206	common	0.136691	Partially protected
320	Diospyros kirkii	Commercial	Yes	Yes	Yes	0.00922081	0.333333	0.0769231	0.139826	common	0.0829646	Partially protected
321	Diospyros lycioides	Non-commercial	Yes	No	Yes	0.0237251	0.5	0.142857	0.222194	common	0.114286	Partially protected
322	Diospyros mespiliformis	Commercial	Yes	Yes	Yes	0.0125995	0.333333	0.0833333	0.143089	common	0.150327	Partially protected
323	Diospyros rotundifolia	Non-commercial	Yes	No	Yes	0.0312081	0.5	0.0714286	0.200879	common	0.810811	Partially protected
324	Diospyros spp.	Commercial	Yes	Yes	Yes	0.00843203	0.333333	0.0625	0.134755	common	0.188679	Partially protected
325	Diospyros usambarensis	Non-commercial	Yes	No	Yes	0.0307783	0.5	0.333333	0.288037	common	0.555556	Partially protected
326	Diplorhynchus condylocarpon	Non-commercial	Yes	Yes	Yes	0.00222396	0.333333	0.025	0.120186	common	0.15085	Partially protected
327	Diplorhynchus sp.	Non-commercial	Yes	Yes	Yes	0.0397995	0.333333	0.0333333	0.135489	common	0	Poorly protected
328	Dolichandrone alba	Commercial	Yes	No	Yes	0.355686	0.5	0.1	0.318562	common	0	Poorly protected
329	Dombeya shupangae	Non-commercial	Yes	Yes	No	0.615639	0.5	0.333333	0.482991	common	0.5	Partially protected
330	Dombeya sp.	Non-commercial	Yes	No	Yes	0.0232923	0.5	0.05	0.191097	common	0.746753	Partially protected
331	Dovyalis macrocalyx	Non-commercial	Yes	No	Yes	0.0270612	0.5	0.166667	0.231243	common	0.09375	Partially protected
332	Drypetes arguta	Non-commercial	Yes	No	Yes	0.100639	0.5	0.0333333	0.211324	common	0.0869565	Partially protected
333	Drypetes natalensis	Non-commercial	Yes	No	Yes	0.0394458	0.5	0.166667	0.235371	common	0.318182	Partially protected
334	Ehretia amoena	Non-commercial	Yes	Yes	Yes	0.0347263	0.333333	0.25	0.20602	common	0.206897	Partially protected
335	Ekebergia capensis	Non-commercial	Yes	No	Yes	0.0534088	0.5	0.25	0.267803	common	0.333333	Partially protected
336	Englerophytum natalense	Non-commercial	Yes	Yes	No	0.0621579	0.5	0.0151515	0.192436	common	0.212598	Partially protected
337	Entandrophragma caudatum	Commercial	Yes	No	Yes	0.050166	0.5	0.25	0.266722	common	0	Poorly protected
338	Erythrina livingstoniana	Commercial	Yes	No	Yes	0.0164407	0.5	0.25	0.25548	common	0.5	Partially protected
339	Erythrophleum africanum	Non-commercial	Yes	Yes	Yes	0.0156885	0.333333	0.0769231	0.141982	common	0.101322	Partially protected
340	Erythrophleum lasianthum	Non-commercial	Yes	Yes	Yes	0.0192482	0.333333	0.1	0.150861	common	0.252525	Partially protected
341	Erythrophleum suaveolens	Commercial	Yes	Yes	No	0.0230446	0.5	0.125	0.216015	common	0.338843	Partially protected
342	Euclea fructuosa (Euclea natalensis)	Non-commercial	Yes	Yes	Yes	0.00766146	0.333333	0.047619	0.129538	common	0.223776	Partially protected
343	Euclea sp.	Non-commercial	Yes	No	Yes	0.01586	0.5	0.2	0.23862	common	0.1	Partially protected
344	Euclea undulata	Non-commercial	Yes	No	Yes	0.0126179	0.5	0.0588235	0.19048	common	0.322581	Partially protected
345	Excoecaria bussei	Non-commercial	Yes	Yes	Yes	0.0129478	0.333333	0.0588235	0.135035	common	0.597826	Partially protected
346	Faidherbia albida	Non-commercial	Yes	No	Yes	0.00918383	0.5	0.0232558	0.17748	common	0.097561	Partially protected
347	Faurea macnaughtonii	Non-commercial	Yes	Yes	No	0.222931	0.5	0.125	0.282644	common	0	Poorly protected
348	Faurea rochetiana (Faurea speciosa)	Non-commercial	Yes	Yes	Yes	0.0156831	0.333333	0.111111	0.153376	common	0.0446429	Partially protected
349	Faurea saligna	Non-commercial	Yes	Yes	No	0.0491456	0.5	0.2	0.249715	common	0.147059	Partially protected
350	Ficus platyphylla	Non-commercial	Yes	No	Yes	0.385056	0.5	0.25	0.378352	common	0.384615	Partially protected
351	Ficus sp.	Non-commercial	Yes	Yes	No	0.0238471	0.5	0.0666667	0.196838	common	0.352941	Partially protected
352	Ficus sycomorus	Non-commercial	Yes	Yes	No	0.0388182	0.5	0.2	0.246273	common	0.282051	Partially protected
353	Flacourtia indica	Non-commercial	Yes	Yes	Yes	0.0154939	0.333333	0.125	0.157942	common	0.0847458	Partially protected
354	Garcinia livingstonei	Non-commercial	Yes	Yes	Yes	0.0179567	0.333333	0.0714286	0.140906	common	0.0666667	Partially protected
355	Garcinia sp.	Non-commercial	Yes	No	Yes	0.0272038	0.5	0.125	0.217401	common	0.0416667	Partially protected
356	Gardenia volkensii	Non-commercial	Yes	Yes	Yes	0.0195429	0.333333	0.0833333	0.145403	common	0.029703	Partially protected
357	Grewia bicolor	Non-commercial	Yes	Yes	Yes	0.0129529	0.333333	0.0625	0.136262	common	0.56	Partially protected
358	Grewia caffra	Non-commercial	Yes	No	Yes	0.0212256	0.5	0.111111	0.210779	common	0.307692	Partially protected
359	Grewia flavescens	Non-commercial	Yes	No	Yes	0.0140344	0.5	0.2	0.238011	common	0.8	Partially protected
360	Grewia sp.	Non-commercial	Yes	Yes	Yes	0.011989	0.333333	0.0909091	0.14541	common	0.305556	Partially protected
361	Guibourtia conjugata	Commercial	Yes	Yes	Yes	0.00938883	0.333333	0.0102041	0.117642	common	0.0766129	Partially protected
362	Gymnosporia buxifolia (Maytenus heterophylla)	Non-commercial	Yes	Yes	No	0.0172843	0.5	0.333333	0.283539	common	0	Poorly protected
363	Gymnosporia undata (Maytenus undata)	Non-commercial	Yes	Yes	No	0.037282	0.5	0.166667	0.23465	common	0	Poorly protected
364	Holarrhena pubescens	Non-commercial	Yes	Yes	Yes	0.0182603	0.333333	0.0285714	0.126722	common	0.134228	Partially protected
365	Hugonia orientalis	Non-commercial	Yes	Yes	Yes	0.0156877	0.333333	0.166667	0.171896	common	0.0352941	Partially protected
366	Hymenaea verrucosa	Non-commercial	Yes	Yes	No	0.0142827	0.5	0.111111	0.208465	common	0.4	Partially protected
367	Hymenocardia acida	Non-commercial	Yes	Yes	Yes	0.0159596	0.333333	0.0769231	0.142072	common	0.0186916	Partially protected
368	Hymenocardia ulmoides	Non-commercial	Yes	Yes	Yes	0.011397	0.333333	0.0222222	0.122318	common	0.16129	Partially protected
369	Inhambanella henriquesii	Commercial	Yes	Yes	No	0.421972	0.5	0.333333	0.418435	common	0.833333	Partially protected
370	Julbernardia globiflora	Commercial	Yes	Yes	Yes	0.00242205	0.333333	0.0172414	0.117666	common	0.1265	Partially protected
371	Julbernardia sp.	Non-commercial	Yes	No	Yes	0.0259132	0.5	0.2	0.241971	common	0.125	Partially protected
372	Khaya anthotheca (Khaya nyasica)	Commercial	Yes	No	Yes	0.0303208	0.5	0.2	0.24344	common	0.3396	Partially protected
373	Kigelia africana	Non-commercial	Yes	Yes	Yes	0.0117214	0.333333	0.0588235	0.134626	common	0.305195	Partially protected
374	Kirkia acuminata	Commercial	Yes	No	Yes	0.018105	0.5	0.0909091	0.203005	common	0.0754717	Partially protected
375	Lannea discolor	Non-commercial	Yes	Yes	Yes	0.0103702	0.333333	0.2	0.181235	common	0.23871	Partially protected
376	Lannea schimperi	Non-commercial	Yes	Yes	Yes	0.0222562	0.333333	0.166667	0.174085	common	0.0725806	Partially protected
377	Lannea schweinfurthii	Non-commercial	Yes	Yes	Yes	0.00864782	0.333333	0.0666667	0.136216	common	0.14726	Partially protected
378	Lannea sp.	Non-commercial	Yes	Yes	Yes	0.00749975	0.333333	0.0833333	0.141389	common	0.393651	Partially protected
379	Lecaniodiscus fraxinifolius	Commercial	Yes	Yes	Yes	0.0315625	0.333333	0.05	0.138299	common	0.140351	Partially protected
380	Lonchocarpus sp.	Non-commercial	Yes	No	Yes	0.0236391	0.5	0.25	0.25788	common	0.25	Partially protected
381	Macaranga capensis	Non-commercial	Yes	Yes	No	0.551062	0.5	0.1	0.383687	common	0	Poorly protected
382	Manilkara discolor	Non-commercial	Yes	Yes	Yes	0.00995277	0.333333	0.0333333	0.12554	common	0.554167	Partially protected
383	Manilkara mochisia	Non-commercial	Yes	Yes	Yes	0.011588	0.333333	0.0909091	0.145277	common	0.09375	Partially protected
384	Manilkara sp.	Commercial	Yes	No	Yes	0.0112045	0.5	0.04	0.183735	common	0.0526316	Partially protected
385	Maprounea africana	Non-commercial	Yes	Yes	No	0.020316	0.5	0.142857	0.221058	common	0.0229008	Partially protected
386	Margaritaria discoidea	Non-commercial	Yes	Yes	Yes	0.00966078	0.333333	0.04	0.127665	common	0.543689	Partially protected
387	Margaritaria sp.	Non-commercial	Yes	No	Yes	0.028535	0.5	0.166667	0.231734	common	0.470588	Partially protected
388	Markhamia obtusifolia	Non-commercial	Yes	Yes	Yes	0.0143847	0.333333	0.0526316	0.13345	common	0.063745	Partially protected
389	Markhamia sp.	Non-commercial	Yes	Yes	Yes	0.00861793	0.333333	0.0434783	0.128477	common	0.29484	Partially protected
390	Markhamia zanzibarica (Markhamia acuminata)	Non-commercial	Yes	Yes	Yes	0.0101306	0.333333	0.0217391	0.121734	common	0.1606	Partially protected
391	Melanodiscus oblongus	Non-commercial	Yes	No	Yes	0.0236246	0.5	0.0555556	0.19306	common	0.416667	Partially protected
392	Milicia excelsa	Commercial	Yes	Yes	No	0.030638	0.5	0.25	0.260213	common	0.608696	Partially protected
393	Millettia bussei	Non-commercial	Yes	No	Yes	0.0133093	0.5	0.1	0.204436	common	0.54386	Partially protected
394	Millettia sp.	Non-commercial	Yes	No	Yes	0.0286422	0.5	0.2	0.242881	common	0	Poorly protected
395	Millettia stuhlmannii	Commercial	Yes	Yes	Yes	0.00869192	0.333333	0.0285714	0.123532	common	0.31366	Partially protected
396	Mimusops caffra	Non-commercial	Yes	Yes	Yes	0.00929789	0.333333	0.142857	0.161829	common	0.326531	Partially protected
397	Mimusops sp.	Commercial	Yes	No	Yes	0.0103582	0.5	0.2	0.236786	common	0.16	Partially protected
398	Monanthotaxis buchananii	Non-commercial	Yes	No	Yes	0.171046	0.5	0.1	0.257015	common	0.433333	Partially protected
399	Monanthotaxis chasei	Non-commercial	Yes	No	Yes	0.290929	0.5	0.0526316	0.281187	common	0	Poorly protected
400	Monodora junodii	Non-commercial	Yes	Yes	Yes	0.0341779	0.333333	0.0416667	0.136393	common	0.844444	Partially protected
401	Monodora stenopetala	Non-commercial	Yes	No	Yes	0.21133	0.5	0.0666667	0.259332	common	0.791045	Partially protected
402	Monotes africanus	Non-commercial	Yes	No	Yes	0.0192536	0.5	0.0769231	0.198726	common	0.0227273	Partially protected
403	Monotes engleri	Non-commercial	Yes	Yes	No	0.021505	0.5	0.05	0.190502	common	0.166667	Partially protected
404	Monotes glaber	Non-commercial	Yes	Yes	No	0.0303428	0.5	0.0909091	0.207084	common	0.0480769	Partially protected
405	Monotes sp.	Non-commercial	Yes	Yes	No	0.0639298	0.5	0.25	0.27131	common	0.0769231	Partially protected
406	Mundulea sericea	Non-commercial	Yes	No	Yes	0.021639	0.5	0.0833333	0.201657	common	0.592593	Partially protected
407	Newtonia buchananii	Commercial	Yes	Yes	Yes	0.0254818	0.333333	0.0357143	0.13151	common	0.105691	Partially protected
408	Newtonia hildebrandtii	Commercial	Yes	Yes	Yes	0.0421796	0.333333	0.111111	0.162208	common	0.136364	Partially protected
409	Ochna arborea	Non-commercial	Yes	Yes	No	0.014777	0.5	0.25	0.254926	common	0	Poorly protected
410	Ochna natalitia	Non-commercial	Yes	Yes	Yes	0.0118552	0.333333	0.142857	0.162682	common	0	Poorly protected
411	Ochna schweinfurthiana	Non-commercial	Yes	Yes	No	0.0716711	0.5	0.125	0.232224	common	0.0461538	Partially protected
412	Ochna sp.	Non-commercial	Yes	Yes	Yes	0.0129551	0.333333	0.0588235	0.135037	common	0.37037	Partially protected
413	Olax dissitiflora	Non-commercial	Yes	Yes	Yes	0.0115823	0.333333	0.125	0.156639	common	0	Poorly protected
414	Ormocarpum kirkii	Non-commercial	Yes	Yes	No	0.0500254	0.5	0.25	0.266675	common	0.0555556	Partially protected
415	Ozoroa obovata	Non-commercial	Yes	Yes	Yes	0.00849566	0.333333	0.030303	0.124044	common	0.277778	Partially protected
416	Ozoroa paniculosa	Non-commercial	Yes	No	Yes	0.0117924	0.5	0.142857	0.218217	common	0.147059	Partially protected
417	Pappea capensis	Non-commercial	Yes	Yes	Yes	0.111192	0.333333	0.0454545	0.163327	common	0.531915	Partially protected
418	Parinari curatellifolia	Commercial	Yes	Yes	Yes	0.0109198	0.333333	0.0344828	0.126245	common	0.139875	Partially protected
419	Pavetta sp.	Non-commercial	Yes	Yes	No	0.108021	0.5	0.25	0.286007	common	0	Poorly protected
420	Pericopsis angolensis	Commercial	Yes	Yes	Yes	0.00225301	0.333333	0.1	0.145195	common	0.0556319	Partially protected
421	Philenoptera bussei (Lonchocarpus bussei)	Non-commercial	Yes	Yes	Yes	0.0109324	0.333333	0.125	0.156422	common	0.275641	Partially protected
422	Philenoptera violacea (Lonchocarpus capassa)	Non-commercial	Yes	Yes	Yes	0.00922615	0.333333	0.0454545	0.129338	common	0.225379	Partially protected
423	Phoenix reclinata	Non-commercial	Yes	Yes	No	0.0183452	0.5	0.333333	0.283893	common	0.75	Partially protected
424	Phyllanthus reticulatus	Non-commercial	Yes	No	Yes	0.0143134	0.5	0.0625	0.192271	common	0.0909091	Partially protected
425	Phyllanthus sp.	Non-commercial	Yes	No	Yes	0.0175025	0.5	0.0833333	0.200279	common	0	Poorly protected
426	Piliostigma thonningii	Non-commercial	Yes	Yes	Yes	0.0122426	0.333333	0.0322581	0.125945	common	0.083558	Partially protected
427	Protea petiolaris	Non-commercial	Yes	Yes	No	0.674496	0.5	0.125	0.433165	common	0	Poorly protected
428	Protea sp.	Non-commercial	Yes	Yes	No	0.0590964	0.5	0.333333	0.297477	common	0	Poorly protected
429	Pseudobersama mossambicensis	Commercial	Yes	No	Yes	0.0203155	0.5	0.142857	0.221058	common	0.511111	Partially protected
430	Pseudognaphalium luteo-album	Non-commercial	Yes	Yes	Yes	0.0142581	0.333333	0.1	0.149197	common	0	Poorly protected
431	Pseudolachnostylis maprouneifolia	Commercial	Yes	Yes	Yes	0.00260082	0.333333	0.0263158	0.12075	common	0.127415	Partially protected
432	Pseudolachnostylis sp.	Non-commercial	Yes	Yes	Yes	0.0246744	0.333333	0.142857	0.166955	common	0.265625	Partially protected
433	Psydrax locuples	Non-commercial	Yes	No	Yes	0.810605	0.5	0.333333	0.547979	common	0	Poorly protected
434	Ptaeroxylon obliquum	Commercial	Yes	No	Yes	0.806136	0.5	0.0666667	0.457601	common	0	Poorly protected
435	Pteleopsis myrtifolia	Non-commercial	Yes	Yes	Yes	0.00849885	0.333333	0.0322581	0.124697	common	0.143959	Partially protected
436	Pterocarpus angolensis	Commercial	Yes	Yes	Yes	0.00239764	0.333333	0.0416667	0.125799	common	0.124012	Partially protected
437	Pterocarpus brenanii	Non-commercial	Yes	No	Yes	0.0603946	0.5	0.027027	0.195807	common	0.918605	Partially protected
438	Pterocarpus lucens	Non-commercial	Yes	No	Yes	0.0262358	0.5	0.0588235	0.19502	common	0.311321	Partially protected
439	Pterocarpus rotundifolius	Non-commercial	Yes	Yes	Yes	0.0148525	0.333333	0.0625	0.136895	common	0.153846	Partially protected
440	Pterocarpus sp.	Non-commercial	Yes	No	Yes	0.0242445	0.5	0.0666667	0.19697	common	0	Poorly protected
441	Rhus sp.	Non-commercial	Yes	Yes	No	0.0276651	0.5	0.2	0.242555	common	0.142857	Partially protected
442	Rothmannia sp.	Non-commercial	Yes	Yes	No	0.0187129	0.5	0.25	0.256238	common	0.0606061	Partially protected
443	Rourea orientalis	Non-commercial	Yes	Yes	No	0.0161932	0.5	0.0769231	0.197705	common	0.142857	Partially protected
444	Schinziophyton rautanenii (Ricinodendron rautanenii)	Non-commercial	Yes	No	Yes	0.0199212	0.5	0.333333	0.284418	common	0.235294	Partially protected
445	Schrebera trichoclada	Non-commercial	Yes	Yes	Yes	0.0100012	0.333333	0.0416667	0.128334	common	0.0681004	Partially protected
446	Sclerocarya birrea	Non-commercial	Yes	Yes	Yes	0.00682984	0.333333	0.0555556	0.131906	common	0.345112	Partially protected
447	Securidaca longipedunculata	Non-commercial	Yes	Yes	Yes	0.00997733	0.333333	0.0714286	0.138246	common	0.0325203	Partially protected
448	Senegalia burkei	Commercial	Yes	Yes	Yes	0.0134586	0.333333	0.142857	0.163216	common	0.125	Partially protected
449	Senegalia goetzei	Non-commercial	Yes	Yes	No	0.0346197	0.5	0.0625	0.19904	common	0.970588	Partially protected
450	Senegalia nigrescens	Terceira	Yes	Yes	Yes	0.00716439	0.333333	0.0243902	0.121629	common	0.432977	Partially protected
451	Senegalia polyacantha	Commercial	Yes	Yes	Yes	0.0183054	0.333333	0.111111	0.15425	common	0.108108	Partially protected
452	Senegalia senegal	Non-commercial	Yes	Yes	Yes	0.0186039	0.333333	0.333333	0.228424	common	0.1	Partially protected
453	Senna petersiana	Non-commercial	Yes	No	Yes	0.0181946	0.5	0.0714286	0.196541	common	0.58	Partially protected
454	Sideroxylon inerme	Commercial	Yes	No	Yes	0.0256665	0.5	0.166667	0.230778	common	0	Poorly protected
455	Spirostachys africana	Non-commercial	Yes	Yes	Yes	0.00968012	0.333333	0.0163934	0.119802	common	0.404318	Partially protected
456	Steganotaenia araliacea	Non-commercial	Yes	No	Yes	0.0682964	0.5	0.0714286	0.213242	common	0.346154	Partially protected
457	Sterculia africana	Non-commercial	Yes	No	Yes	0.00881313	0.5	0.1	0.202938	common	0.0989011	Partially protected
458	Sterculia appendiculata	Commercial	Yes	Yes	Yes	0.0103148	0.333333	0.0666667	0.136772	common	0.366337	Partially protected
459	Sterculia quinqueloba	Commercial	Yes	No	Yes	0.00864886	0.5	0.125	0.211216	common	0.168142	Partially protected
460	Sterculia rogersii	Non-commercial	Yes	No	Yes	0.0529188	0.5	0.0714286	0.208116	common	0.15625	Partially protected
461	Sterculia sp.	Non-commercial	Yes	Yes	Yes	0.0101795	0.333333	0.2	0.181171	common	0.116279	Partially protected
462	Strychnos cocculoides	Non-commercial	Yes	No	Yes	0.00987705	0.5	0.333333	0.28107	common	0	Poorly protected
463	Strychnos decussata	Non-commercial	Yes	Yes	Yes	0.0492201	0.333333	0.0625	0.148351	common	0.652174	Partially protected
464	Strychnos henningsii	Non-commercial	Yes	Yes	No	0.0415549	0.5	0.166667	0.236074	common	0.384615	Partially protected
465	Strychnos madagascariensis	Non-commercial	Yes	Yes	Yes	0.00695178	0.333333	0.0243902	0.121558	common	0.129437	Partially protected
466	Strychnos potatorum	Non-commercial	Yes	Yes	Yes	0.0188286	0.333333	0.0357143	0.129292	common	0.206349	Partially protected
467	Strychnos sp.	Non-commercial	Yes	Yes	Yes	0.00799345	0.333333	0.025	0.122109	common	0.16548	Partially protected
468	Strychnos spinosa	Non-commercial	Yes	Yes	Yes	0.00845089	0.333333	0.0833333	0.141706	common	0.0755287	Partially protected
469	Suregada sp.	Non-commercial	Yes	Yes	No	0.14353	0.5	0.333333	0.325621	common	0.307692	Partially protected
470	Suregada zanzibariensis	Non-commercial	Yes	Yes	No	0.278405	0.5	0.125	0.301135	common	0.121212	Partially protected
471	Swartzia madagascariensis (Bobgunnia madagascariensis)	Commercial	Yes	Yes	Yes	0.0129779	0.333333	0.111111	0.152474	common	0.0684932	Partially protected
472	Syzygium cordatum	Commercial	Yes	Yes	No	0.00910516	0.5	0.0434783	0.184194	common	0.171271	Partially protected
473	Syzygium guineense	Commercial	Yes	Yes	No	0.0323161	0.5	0.0625	0.198272	common	0.0383481	Partially protected
474	Syzygium sp.	Non-commercial	Yes	Yes	No	0.0307417	0.5	0.0555556	0.195432	common	0.03125	Partially protected
475	Tabernaemontana elegans	Non-commercial	Yes	Yes	Yes	0.00798723	0.333333	0.0666667	0.135996	common	0.264463	Partially protected
476	Tamarindus indica	Commercial	Yes	Yes	Yes	0.0137188	0.333333	0.1	0.149017	common	0.414414	Partially protected
477	Terminalia sericea	Commercial	Yes	Yes	Yes	0.00651147	0.333333	0.04	0.126615	common	0.128556	Partially protected
478	Terminalia sp.	Commercial	Yes	Yes	Yes	0.00837912	0.333333	0.05	0.130571	common	0.367793	Partially protected
479	Terminalia stenostachya	Non-commercial	Yes	Yes	Yes	0.00951965	0.333333	0.0555556	0.132803	common	0.246725	Partially protected
480	Thilachium africanum	Non-commercial	Yes	No	Yes	0.0771259	0.5	0.2	0.259042	common	0.529412	Partially protected
481	Trema orientalis	Non-commercial	Yes	Yes	No	0.058717	0.5	0.05	0.202906	common	0.108911	Partially protected
482	Tricalysia sp.	Non-commercial	Yes	No	Yes	0.0816225	0.5	0.25	0.277208	common	0	Poorly protected
483	Trichilia dregeana	Non-commercial	Yes	Yes	Yes	0.0481917	0.333333	0.333333	0.238286	common	0.0555556	Partially protected
484	Trichilia emetica	Non-commercial	Yes	No	Yes	0.008708	0.5	0.0526316	0.187113	common	0.0634921	Partially protected
485	Uapaca kirkiana	Commercial	Yes	Yes	No	0.0178353	0.5	0.0136986	0.177178	common	0.0939255	Partially protected
486	Uapaca nitida	Commercial	Yes	Yes	No	0.0216831	0.5	0.0227273	0.18147	common	0.0401211	Partially protected
487	Uapaca sansibarica	Commercial	Yes	Yes	No	0.0230491	0.5	0.025641	0.182897	common	0.0820513	Partially protected
488	Uapaca sp.	Non-commercial	Yes	Yes	No	0.0395304	0.5	0.2	0.24651	common	0	Poorly protected
489	Vachellia gerrardii	Non-commercial	Yes	Yes	No	0.0429924	0.5	0.142857	0.228617	common	0.692308	Partially protected
490	Vachellia karroo	Commercial	Yes	No	Yes	0.0119169	0.5	0.166667	0.226195	common	0.105263	Partially protected
491	Vachellia nilotica	Commercial	Yes	Yes	Yes	0.00789914	0.333333	0.0196078	0.12028	common	0.132039	Partially protected
492	Vachellia robusta	Commercial	Yes	Yes	Yes	0.0141824	0.333333	0.1	0.149172	common	0.229167	Partially protected
493	Vachellia sieberiana	Commercial	Yes	No	Yes	0.0161331	0.5	0.142857	0.219663	common	0.0555556	Partially protected
494	Vachellia tortilis	Commercial	Yes	Yes	Yes	0.0988236	0.333333	0.0714286	0.167862	common	0.909091	Partially protected
495	Vachellia xanthophloea	Commercial	Yes	No	Yes	0.0186167	0.5	0.2	0.239539	common	0.458333	Partially protected
496	Vachellia borleae	Non-commercial	Yes	Yes	Yes	0.431381	0.333333	0.0588235	0.274513	common	0.0384615	Partially protected
497	Vangueria infausta	Non-commercial	Yes	Yes	No	0.010138	0.5	0.125	0.211713	common	0.157303	Partially protected
498	Vepris reflexa	Non-commercial	Yes	No	Yes	0.236097	0.5	0.25	0.328699	common	0.25	Partially protected
499	Vepris sp.	Non-commercial	Yes	No	Yes	0.204833	0.5	0.25	0.318278	common	0.8	Partially protected
500	Vepris undulata	Non-commercial	Yes	Yes	No	0.0196971	0.5	0.1	0.206566	common	0.181818	Partially protected
501	Vitex doniana	Non-commercial	Yes	Yes	Yes	0.0122923	0.333333	0.1	0.148542	common	0.0723982	Partially protected
502	Vitex ferruginea	Non-commercial	Yes	No	Yes	0.370562	0.5	0.111111	0.327224	common	0.652174	Partially protected
503	Vitex mombassae	Non-commercial	Yes	Yes	No	0.0593016	0.5	0.0909091	0.216737	common	0	Poorly protected
504	Vitex payos	Non-commercial	Yes	Yes	Yes	0.0253796	0.333333	0.111111	0.156608	common	0.0745342	Partially protected
505	Vitex sp.	Non-commercial	Yes	Yes	Yes	0.0140207	0.333333	0.0909091	0.146088	common	0.518519	Partially protected
506	Xeroderris stuhlmannii	Commercial	Yes	Yes	Yes	0.0075023	0.333333	0.0625	0.134445	common	0.269745	Partially protected
507	Ximenia americana	Non-commercial	Yes	Yes	Yes	0.0121866	0.333333	0.2	0.18184	common	0.293103	Partially protected
508	Ximenia caffra	Non-commercial	Yes	Yes	Yes	0.0138116	0.333333	0.111111	0.152752	common	0.147287	Partially protected
509	Ximenia sp.	Non-commercial	Yes	Yes	No	0.0765292	0.5	0.333333	0.303288	common	0.111111	Partially protected
510	Xylia mendoncae	Non-commercial	Yes	No	Yes	0.127049	0.5	0.0666667	0.231239	common	1	Highly protected
511	Xylia sp.	Commercial	Yes	No	Yes	0.32799	0.5	0.111111	0.313034	common	0.923077	Partially protected
512	Xylia torreana	Non-commercial	Yes	No	Yes	0.0571607	0.5	0.0232558	0.193472	common	0.232323	Partially protected
513	Ziziphus abyssinica (Ziziphus mauritiana )	Non-commercial	Yes	Yes	Yes	0.0166848	0.333333	0.0625	0.137506	common	0.460317	Partially protected
514	Ziziphus mucronata	Non-commercial	Yes	Yes	Yes	0.0119644	0.333333	0.142857	0.162718	common	0.333333	Partially protected
515	Ziziphus sp.	Non-commercial	Yes	Yes	No	0.0330188	0.5	0.1	0.211006	common	0	Poorly protected
